# Supplementary material for: Stacked mutations in wheat homologues of rice SEMI-DWARF1 confer a novel semi-dwarf phenotype
Source: BMC Plant Biol. 2024 May 9;24:384. doi: 10.1186/s12870-024-05098-1 (PMC11080193; doi:10.1186/s12870-024-05098-1)
Supplement: Supplementary file 2 — Supplementary Material 2. [file 12870_2024_5098_MOESM2_ESM.xlsx]

## Sheet: Legends
Table S1: A list of wheat genes encoding known components of the GA biosynthetic, inactivation and signalling pathways. The table includes gene IDs and updated names according to Boden et al. (2023).
Table S2: Primers used in this study.
Table S3: All EMS mutations identified in wheat homoeologues of GA20OX1 and GA20OX2.
Table S4: Analysis of spliced and un-spliced GA20OX1 and GA20OX2 transcripts in ga20ox1-A1b and ga20ox2-B1b mutants.
Table S5: Segregation ratios of GA20OX1 and GA20OX2 mutant alleles.
Table S6: Height and heading date data from GA20OX1 and GA20OX2 wild-type and triple mutants in glasshouse conditions.
Table S7: Height data from GA20OX1 and GA20OX2 wild-type, double and triple mutants in glasshouse conditions.
Table S8: Height and heading date data from GA20OX1 and GA20OX2 wild-type and triple mutant genotypes grown in the field in spring 2020.
Table S9: Ear and internode lengths from GA20OX1 and GA20OX2 wild-type and triple mutant genotypes grown in the field in spring 2021.
Table S10: Ear and internode lengths from ‘Cadenza’, Rht-D1b, ga20ox1 and ga20ox2 triple mutant genotypes grown in the field in autumn 2021.

## Sheet: Table_S1
Table S1: A list of wheat genes encoding known components of the GA biosynthetic, inactivation and signalling pathways. The table includes gene IDs and updated names according to Boden et al. (2023).
IWGSC RefSeqv1.1	Pearce et al. 2015	Jones et al. 2022*	Updated Gene ID (Boden et al. 2023)	Gene family	Genome	Function (predicted)
TraesCS7A02G552600	-	CPS-A3-1	CPS3-A1	CPS	A	ent-copalyl diphosphate synthase
TraesCS7A02G552700	-	CPS-A3-2	CPS3-A2	CPS	A	ent-copalyl diphosphate synthase
TraesCS7B02G476400	-	CPS-B3	CPS3-B1	CPS	B	ent-copalyl diphosphate synthase
TraesCS7D02G538600	-	CPS-D3-1	CPS3-D1	CPS	D	ent-copalyl diphosphate synthase
TraesCS7D02G539200	-	CPS-D3-2	CPS3-D2	CPS	D	ent-copalyl diphosphate synthase
TraesCS1A02G119900	-	CPS-A4	CPS4-A1	CPS	A	ent-copalyl diphosphate synthase
TraesCS1B02G139400	-	CPS-B4	CPS4-B1	CPS	B	ent-copalyl diphosphate synthase
TraesCS1D02G120800	-	CPS-D4	CPS4-D1	CPS	D	ent-copalyl diphosphate synthase
TraesCS2A02G425400	-	KS-A1	KS1-A1	KS	A	ent-kaurene synthase
TraesCS2B02G445700	-	KS-B1	KS1-B1	KS	B	ent-kaurene synthase
TraesCS2D02G423300	-	KS-D1	KS1-D1	KS	D	ent-kaurene synthase
TraesCS7A02G362300	-	KO-A1	KO1-A1	KO	A	ent-kaurene oxidase
TraesCS7B02G265800	-	KO-B1	KO1-B1	KO	B	ent-kaurene oxidase
TraesCS7D02G360700	-	KO-D1	KO1-D1	KO	D	ent-kaurene oxidase
TraesCS2A02G429600	-	KO-A2	KO2-A1	KO	A	ent-kaurene oxidase
TraesCS2B02G450100	-	KO-B2-1	KO2-B1	KO	B	ent-kaurene oxidase
TraesCS2B02G450200	-	KO-B2-2	KO2-B2	KO	B	ent-kaurene oxidase
TraesCS2D02G427200	-	KO-D2	KO2-D1	KO	D	ent-kaurene oxidase
TraesCS7A02G362200	-	KO-A4	KO3-A1	KO	A	ent-kaurene oxidase
TraesCS2B02G445300	-	KO-B3-1	KO4-B1	KO	B	ent-kaurene oxidase
TraesCS2B02G445400	-	KO-B3-2	KO4-B2	KO	B	ent-kaurene oxidase
TraesCS4A02G460100	-	KAO-A1	KAO1-A1	KAO	A	ent-kaurenoic acid oxidase
TraesCS7A02G029600	-	KAO-B1	KAO1-B1	KAO	B	ent-kaurenoic acid oxidase
TraesCS7D02G026000	-	KAO-D1	KAO1-D1	KAO	D	ent-kaurenoic acid oxidase
TraesCS2A02G103900	-	GA13ox-A1	GA13ox1-A1	GA13ox	A	GA 13-hydroxylase
TraesCS2B02G121000	-	GA13ox-B1	GA13ox1-B1	GA13ox	B	GA 13-hydroxylase
TraesCS2D02G103600	-	GA13ox-D1	GA13ox1-D1	GA13ox	D	GA 13-hydroxylase
TraesCS4A02G132500	-	GA13ox-A2	GA13ox2-A1	GA13ox	A	GA 13-hydroxylase
TraesCS4B02G172200	-	GA13ox-B2	GA13ox2-B1	GA13ox	B	GA 13-hydroxylase
TraesCS4D02G174200	-	GA13ox-D2	GA13ox2-D1	GA13ox	D	GA 13-hydroxylase
TraesCS4A02G319100	GA20ox-A1	GA20ox-A1	GA20ox1-A1	GA20ox	A	GA 20-oxidase
TraesCS5B02G560300	GA20ox-B1	GA20ox-B1	GA20ox1-B1	GA20ox	B	GA 20-oxidase
TraesCS5D02G566200	GA20ox-D1	GA20ox-D1	GA20ox1-D1	GA20ox	D	GA 20-oxidase
TraesCS3A02G406200	GA20ox-A2	GA20ox-A2	GA20ox2-A1	GA20ox	A	GA 20-oxidase
TraesCS3B02G439900	GA20ox-B2	GA20ox-B2	GA20ox2-B1	GA20ox	B	GA 20-oxidase
TraesCS3D02G401400	GA20ox-D2	GA20ox-D2	GA20ox2-D1	GA20ox	D	GA 20-oxidase
TraesCS3A02G399800	-	GA20ox-A3	GA20ox3-A1	GA20ox	A	GA 20-oxidase
TraesCS3B02G432800	GA20ox-B3	GA20ox-B3	GA20ox3-B1	GA20ox	B	GA 20-oxidase
TraesCS3D02G393900	-	GA20ox-D3-1	GA20ox3-D1	GA20ox	D	GA 20-oxidase
TraesCS3D02G394000	GA20ox-D3	GA20ox-D3-2	GA20ox3-D2	GA20ox	D	GA 20-oxidase
TraesCS1A02G263600	GA20ox-A4	GA20ox-A4	GA20ox4-A1	GA20ox	A	GA 20-oxidase
TraesCS1B02G274200	GA20ox-B4	GA20ox-B4	GA20ox4-B1	GA20ox	B	GA 20-oxidase
TraesCS1D02G263700	GA20ox-D4	GA20ox-D4	GA20ox4-D1	GA20ox	D	GA 20-oxidase
TraesCS3A02G122600	GA3ox-A2	GA3ox-A2	GA3ox2-A1	GA3ox	A	GA 3beta-hydroxylase
TraesCS3B02G141800	GA3ox-B2	GA3ox-B2	GA3ox2-B1	GA3ox	B	GA 3beta-hydroxylase
TraesCS3D02G124500	GA3ox-D2	GA3ox-D2	GA3ox2-D1	GA3ox	D	GA 3beta-hydroxylase
TraesCS2A02G540400	GA3ox-A3	GA3ox-A3	GA3ox3-A1	GA3ox	A	GA 3beta-hydroxylase
TraesCS2B02G570900	GA3ox-B3	GA3ox-B3	GA3ox3-B1	GA3ox	B	GA 3beta-hydroxylase
TraesCS2D02G542100	-	GA3ox-D3	GA3ox3-D1	GA3ox	D	GA 3beta-hydroxylase
TraesCS2B02G570800	GA1ox-B1	GA1ox-B1	GA1ox1-B1	GA1ox	B	GA 1-oxidase
TraesCS1A02G106200	GA2ox-A1	GA2ox-A1	GA2ox1-A1	GA2ox	A	GA 2-oxidase (C19)
TraesCS1B02G123500	GA2ox-B1	GA2ox-B1	GA2ox1-B1	GA2ox	B	GA 2-oxidase (C19)
TraesCS1D02G108800	GA2ox-D1	GA2ox-D1	GA2ox1-D1	GA2ox	D	GA 2-oxidase (C19)
TraesCS7A02G450000	-	GA2ox-A2	GA2ox2-A1	GA2ox	A	GA 2-oxidase (C19)
TraesCS7B02G349700	-	GA2ox-B2	GA2ox2-B1	GA2ox	B	GA 2-oxidase (C19)
TraesCS7D02G439200	GA2ox-D2	GA2ox-D2	GA2ox2-D1	GA2ox	D	GA 2-oxidase (C19)
TraesCS3A02G294000	GA2ox-A3	GA2ox-A3	GA2ox3-A1	GA2ox	A	GA 2-oxidase (C19)
TraesCS3B02G328700	GA2ox-B3	GA2ox-B3	GA2ox3-B1	GA2ox	B	GA 2-oxidase (C19)
TraesCS3D02G293800	GA2ox-D3	GA2ox-D3	GA2ox3-D1	GA2ox	D	GA 2-oxidase (C19)
TraesCS1A02G334400	GA2ox-A4	GA2ox-A4	GA2ox4-A1	GA2ox	A	GA 2-oxidase (C19)
TraesCS1B02G347600	GA2ox-B4	GA2ox-B4	GA2ox4-B1	GA2ox	B	GA 2-oxidase (C19)
TraesCS1D02G336900	GA2ox-D4(5BL)	GA2ox-D4	GA2ox4-D1	GA2ox	D	GA 2-oxidase (C19)
TraesCS2A02G379000	GA2ox-A6	GA2ox-A6-1	GA2ox6-A1	GA2ox	A	GA 2-oxidase (C20)
TraesCS4A02G033200	GA2ox-A11	GA2ox-A6-2	GA2ox6-A2	GA2ox	A	GA 2-oxidase (C20)
TraesCS5A02G543100	-	GA2ox-A6-3	GA2ox6-A3	GA2ox	A	GA 2-oxidase (C20)
TraesCS2B02G396000	GA2ox-B6	GA2ox-B6-1	GA2ox6-B1	GA2ox	B	GA 2-oxidase (C20)
TraesCS4B02G272100	GA2ox-B11	GA2ox-B6-2	GA2ox6-B2	GA2ox	B	GA 2-oxidase (C20)
TraesCS4B02G376200	GA2ox-B12	GA2ox-B6-3	GA2ox6-B3	GA2ox	B	GA 2-oxidase (C20)
TraesCS4B02G376100	GA2ox-B13	GA2ox-B6-4	GA2ox6-B4	GA2ox	B	GA 2-oxidase (C20)
TraesCS2D02G375300	GA2ox-D6	GA2ox-D6-1	GA2ox6-D1	GA2ox	D	GA 2-oxidase (C20)
TraesCS4D02G271300	GA2ox-D11	GA2ox-D6-2	GA2ox6-D2	GA2ox	D	GA 2-oxidase (C20)
TraesCS3A02G133400	-	GA2ox-A7	GA2ox7-A1	GA2ox	A	GA 2-oxidase (C19)
TraesCS3B02G166100	GA2ox-B7	GA2ox-B7	GA2ox7-B1	GA2ox	B	GA 2-oxidase (C19)
TraesCS3D02G149600	GA2ox-D7	GA2ox-D7	GA2ox7-D1	GA2ox	D	GA 2-oxidase (C19)
TraesCS1A02G392500	GA2ox-A8	GA2ox-A8	GA2ox8-A1	GA2ox	A	GA 2-oxidase (C19)
TraesCS1A02G392600	-	-	GA2ox8-A2	GA2ox	A	GA 2-oxidase (C19)
TraesCS1B02G420800	-	GA2ox-B8	GA2ox8-B1	GA2ox	B	GA 2-oxidase (C19)
TraesCS1B02G420900	-	-	GA2ox8-B2	GA2ox	B	GA 2-oxidase (C19)
TraesCS1B02G420700	-	-	GA2ox8-B3	GA2ox	B	GA 2-oxidase (C19)
TraesCS1D02G400700	-	GA2ox-D8	GA2ox8-D1	GA2ox	D	GA 2-oxidase (C19)
TraesCS1D02G400800	-	-	GA2ox8-D2	GA2ox	D	GA 2-oxidase (C19)
TraesCS6A02G221900	GA2ox-A9	GA2ox-A9	GA2ox9-A1	GA2ox	A	GA 2-oxidase (C20)
TraesCS6B02G259200	-	GA2ox-B9	GA2ox9-B1	GA2ox	B	GA 2-oxidase (C20)
TraesCS6D02G213100	GA2ox-D9	GA2ox-D9	GA2ox9-D1	GA2ox	D	GA 2-oxidase (C20)
TraesCS1A02G126400	GA2ox-A10	GA2ox-A10	GA2ox10-A1	GA2ox	A	GA 2-oxidase (C19)
TraesCS1B02G145600	GA2ox-B10	GA2ox-B10	GA2ox10-B1	GA2ox	B	GA 2-oxidase (C19)
TraesCS1D02G127000	GA2ox-D10	GA2ox-D10	GA2ox10-D1	GA2ox	D	GA 2-oxidase (C19)
TraesCS1A02G303100	-	EUI1-A1	EUI1-A1	EUI1	A	GA 16alpha-17 epoxidase
TraesCS1B02G313400	-	EUI1-B1	EUI1-B1	EUI1	B	GA 16alpha-17 epoxidase
TraesCS1D02G302500	-	EUI1-D1-1	EUI1-D1	EUI1	D	GA 16alpha-17 epoxidase
TraesCS1D02G302600	-	EUI1-D1-2	EUI1-D2	EUI1	D	GA 16alpha-17 epoxidase
TraesCS2B02G230500	-	EUI1-B2	EUI1-B2	EUI1	B	GA 16alpha-17 epoxidase
TraesCS1A02G255100	-	GID1-A1	GID1-A1	GID1	A	GA receptor
TraesCS1B02G265900	-	GID1-B1	GID1-B1	GID1	B	GA receptor
TraesCS1D02G254500	-	GID1-D1	GID1-D1	GID1	D	GA receptor
TraesCS3A02G055700	-	GID2-A1	GID2-A1	GID2	A	F-Box protein
TraesCS3A02G056000	-	GID2Like-A1	GID2Like-A1	GID2Like	A	F-Box protein
TraesCS3B02G068100	-	GID2-B1	GID2-B1	GID2	B	F-Box protein
TraesCS3B02G068800	-	GID2Like-B1	GID2Like-B1	GID2Like	B	F-Box protein
TraesCS3D02G056100	-	GID2Like-D1	GID2Like-D1	GID2Like	D	F-Box protein
TraesCS3A02G511800	-	GID2Like-A2	GID2Like-A2	GID2Like	A	F-Box protein
TraesCS4A02G271000	-	Rht-A1	Rht1-A1	Rht	A	DELLA protein
TraesCS4B02G043100	-	Rht-B1	Rht1-B1	Rht	B	DELLA protein
TraesCS4D02G040400	-	Rht-D1	Rht1-D1	Rht	D	DELLA protein
* Jones, M. R. A., K. Long, A. Phillips and C. Uauy (2022). "Collation and orthology-based identification of hormone-related genes in bread wheat." DOI:10.5281/zenodo.7082849

## Sheet: Table_S2
Table S2: Primers used in this study.
Primer ID	Target	Purpose	Sequence (5'-3')
20ox1A-GF	GA20OX1-A1	TILLING (homoeologue-specific PCR)	CTCTGGCCTAGCATACTCCGGTTC
20ox1A-GR	GA20OX1-A1	TILLING (homoeologue-specific PCR)	CCTACCAGACAGAGGATGGAGC
20ox1B-GF	GA20OX1-B1	TILLING (homoeologue-specific PCR)	GTCTAGCCTAGCATACCCTGC
20ox1B-GR	GA20OX1-B1	TILLING (homoeologue-specific PCR)	ACAACTCTTGTACCGCCCGTTT
20ox1D-GF	GA20OX1-D1	TILLING (homoeologue-specific PCR)	CACGAGCGGCACTGCACTCTC
20ox1D-GR	GA20OX1-D1	TILLING (homoeologue-specific PCR)	GAGAGACATCGTCATCCGTCGATCG
20ox1D-HRM-F1	GA20OX1-D1	TILLING (HRM)	GTTGTCTGGCCTAGCACACTC
20ox1D-HRM-R1	GA20OX1-D1	TILLING (HRM)	GTTCACGACCTGGAAGAAGC
20ox1D-HRM-F2	GA20OX1-D1	TILLING (HRM)	GCTTCTTCCAGGTCGTGAAC
20ox1D-HRM-R2	GA20OX1-D1	TILLING (HRM)	AGCGGAAGGACAGGGTCTC
20ox1D-HRM-F3	GA20OX1-D1	TILLING (HRM)	CGTGGAAGGAGACCCTGTC
20ox1D-HRM-R3	GA20OX1-D1	TILLING (HRM)	AGTCGTTGCCCTCGAAGAAG
20ox1D-HRM-F4	GA20OX1-D1	TILLING (HRM)	TCATGCGCCTCAACTACTACC
20ox1D-HRM-R4	GA20OX1-D1	TILLING (HRM)	AGCTCTTGTACCGTCCGTTAG
20ox2A-GF1	GA20OX2-A1	TILLING (homoeologue-specific PCR)	CTCAGCAAGAACCATCCCTC
20ox2A-GR1	GA20OX2-A1	TILLING (homoeologue-specific PCR)	GAAAGCAACGCCTAATACG
20ox2B-GF1	GA20OX2-B1	TILLING (homoeologue-specific PCR)	CAGACCGCTCAGCAAGAG
20ox2B-GR1	GA20OX2-B1	TILLING (homoeologue-specific PCR)	CGAAAGCAACGTTAAGGCAA
20ox2D-GF1	GA20OX2-D1	TILLING (homoeologue-specific PCR)	CAGACCGCTCAGCAAGAA
20ox2D-GR1	GA20OX2-D1	TILLING (homoeologue-specific PCR)	AAGCAACGCTGAGAGAGGAG
20ox2A-GF3	GA20OX2-A1	TILLING (homoeologue-specific PCR)	TCTGACTAACAGTCGGCGCT
20ox2B-GF3	GA20OX2-A1	TILLING (homoeologue-specific PCR)	GTCTAACACGTTGTTGCTTGTGT
20ox2D-GF3	GA20OX2-B1	TILLING (homoeologue-specific PCR)	CTAACGCGTTGTTGCTTGTTTTCAA
20ox2A-GR3	GA20OX2-B1	TILLING (homoeologue-specific PCR)	ATCGGGTCAGGCGAGGC
20ox2B-GR3	GA20OX2-D1	TILLING (homoeologue-specific PCR)	GATCGATCGGTAGCAGCAGAAT
20ox2D-GR3	GA20OX2-D1	TILLING (homoeologue-specific PCR)	CGTTTCGTGGCAGAGCAGA
20ox2-HRM-R1	GA20OX2	TILLING (HRM - paired with GF1 primers)	CGCCATTGCGCAGCA
20ox2-HRM-F2	GA20OX2	TILLING (HRM)	GCCGGTGGTGGACGTG
20ox2-HRM-R2	GA20OX2	TILLING (HRM)	GCTGGTGAAGTAGTCCACCAC
20ox2-HRM-F3	GA20OX2	TILLING (HRM - paired with GR1 primers)	GGAGCTGCTGGAGCTGAG
20ox2-HRM-F5	GA20OX2	TILLING (HRM)	AGCTCCATCATGCGGTGC
20ox2-HRM-R5	GA20OX2	TILLING (HRM)	CCATGAAGGTGTCGCCGAT
GA20OX1-A1b-Kc	GA20OX1-A1b	KASP common	CATCTTTGTATCGACGGCCGAACTA
GA20OX1-A1b-Km	GA20OX1-A1b	KASP mutant allele	AGCGCGCGTACACCTCCT
GA20OX1-A1b-Kw	GA20OX1-A1b	KASP WT allele	AGCGCGCGTACACCTCCC
GA20OX1-B1b-Kc	GA20OX1-B1b	KASP common	CCCGTCCCCAGCGTCTCCAT
GA20OX1-B1b-Km	GA20OX1-B1b	KASP mutant allele	CAACTACTACCCGCCGTGCT
GA20OX1-B1b-Kw	GA20OX1-B1b	KASP WT allele	CAACTACTACCCGCCGTGCC
GA20OX1-D1c-Kc	GA20OX1-D1c	KASP common	AGAGCATGTCGCTGACGAAGAAGAG
GA20OX1-D1c-Km	GA20OX1-D1c	KASP mutant allele	GTGGGCGCGGCCGACGT
GA20OX1-D1c-Kw	GA20OX1-D1c	KASP WT allele	GTGGGCGCGGCCGACGC
GA20OX2-A1b-Kc	GA20OX2-A1b	KASP common	CGCAATGGCGACGCCGCA
GA20OX2-A1b-Km	GA20OX2-A1b	KASP mutant allele	CACGCCGCGGCCACCTA
GA20OX2-A1b-Kw	GA20OX2-A1b	KASP WT allele	CACGCCGCGGCCACCTG
GA20OX2-B1b-Kc	GA20OX2-B1b	KASP common	TACGTGCTGAGTACTGACAACG
GA20OX2-B1b-Km	GA20OX2-B1b	KASP mutant allele	AGTACTCCTGGTACACCCTCT
GA20OX2-B1b-Kw	GA20OX2-B1b	KASP WT allele	AGTACTCCTGGTACACCCTCC
GA20OX2-D1b-Kc	GA20OX2-D1b	KASP common	CCGCGCGCGCCAGGGCCT
GA20OX2-D1b-Km	GA20OX2-D1b	KASP mutant allele	GTTCTTCCAGGTGTCCGGGT
GA20OX2-D1b-Kw	GA20OX2-D1b	KASP WT allele	GTTCTTCCAGGTGTCCGGGC
GA20OX2-D1c-Kc	GA20OX2-D1c	KASP common	ATCAGCGAAAGCAACGCTGAGAGAG
GA20OX2-D1c-Km	GA20OX2-D1c	KASP mutant allele	GCAGGACGACGTGGGCGA
GA20OX2-D1c-Kw	GA20OX2-D1c	KASP WT allele	GCAGGACGACGTGGGCGG
GA20OX2-D1d-Kc	GA20OX2-D1d	KASP common	CGCGTTGTTGCTTGTTTTCAA
GA20OX2-D1d-Km	GA20OX2-D1d	KASP mutant allele	GCCGGTTCACCACCGCGT
GA20OX2-D1d-Kw	GA20OX2-D1d	KASP WT allele	GCCGGTTCACCACCGCGC
FAM-tag	KASPw	KASP FAM 5' tag for WT primer	GAAGGTGACCAAGTTCATGCT…
VIC-tag	KASPm	KASP VIC 5' tag for mutant primer	GAAGGTCGGAGTCAACGGATT…
GA20ox1-NGS-F	GA20OX1	Splicing analysis of GA20OX1-A1b	CGTCGACTACATCGTCG
GA20ox1-NGS-R	GA20OX1	Splicing analysis of GA20OX1-A1b	CATGATGGAGTCGTTGC
GA20ox2-NGS-R	GA20OX2	Splicing analysis of GA20OX2-B1b	GAACTCCCGGTAGTACC
GA20ox2-NGS-F	GA20OX2	Splicing analysis of GA20OX2-B1b	TGGACTACTTCACCAGC
GA20ox1-F	GA20ox1	qRT-PCR	CGTCGACTACATCGTCGCCA
GA20ox1-R	GA20ox1	qRT-PCR	GCATGATGGAGTCGTTGCCCT
GA20ox2-F	GA20ox2	qRT-PCR	GACCCTCTCCTTCGGCTTCC
GA20ox2-R	GA20ox2	qRT-PCR	CCATGATCCTCAGCGACAGCT
GA20ox4-F	GA20ox4	qRT-PCR	GTAAACATCGGCGACACCTT
GA20ox4-R	GA20ox4	qRT-PCR	GTGGAGGCAGCTCTTGTACC
GA3ox2-F	GA3ox2	qRT-PCR	CATCTCCTCCTTCTTCTCCAAGTG
GA3ox2-R	GA3ox2	qRT-PCR	GCCACCAGGAACAGCTCCAG
GA2ox3-F	GA2ox3	qRT-PCR	AACGTCGGCGACTCGTTG
GA2ox3-R	GA2ox3	qRT-PCR	GCAATGGTGCAATCCTCTGTGT
GID1-F	GID1	qRT-PCR	CACACATGGGTGCTCATCTC
GID1-R	GID1	qRT-PCR	GATGAAGTGGTCGAAGGAGG
Ta2526-F	Ta2526	qRT-PCR	GATCGACCAAGAATGGGATGACAAGGAAGATG
Ta2526-R	Ta2526	qRT-PCR	CCAGTCATCCTCCCATTGCTGGACAG
TaGAPDH-F	TaGAPDH	qRT-PCR	ACCCCTTCATCACCACCGACTACATGACC
TaGAPDH-R	TaGAPDH	qRT-PCR	GGATCTCCTCAGGGTTCCTGCAGCC
TaSDH-F	TaSDH	qRT-PCR	GAGACGCTCCATTTGCTCTCCGTG
TaSDH-R	TaSDH	qRT-PCR	ATCTTCTGTCGCAGAGCTCCTAAGGG

## Sheet: Table_S3
Table S3: All EMS mutations identified in wheat homoeologues of GA20OX1 and GA20OX2.
Gene Name	IWGSCv1.1 ID	EMS Line	IWGSCv1.1 position (ATG)	Mutation position from ATG (genomic) (IWGSCv1.1)	Mutation position from ATG (CDS) (IWGSCv1.1)	Protein position	Base / Variant	Codon (WT/var)	Consequence	Amino acid (WT/var)	SIFT evaluation (score)	Mutation ID	Allele ID
TaGA20OX1-A1	TraesCS4A02G319100	R2-A8	4A:608044775	90	90	30	C/T	acC/acT	synonymous	T	-	GA20ox1-A1_m1
TaGA20OX1-A1	TraesCS4A02G319100	R2-G4	4A:608044697	168	168	56	C/T	gcC/gcT	synonymous	A	-	GA20ox1-A1_m2
TaGA20OX1-A1	TraesCS4A02G319100	R9-G2	4A:608044652	213	213	71	C/T	ttC/ttT	synonymous	F	-	GA20ox1-A1_m3
TaGA20OX1-A1	TraesCS4A02G319100	R1-D8	4A:608044627	238	238	80	G/A	Gac/Aac	missense	D/N	deleterious (0.04)	GA20ox1-A1_m4
TaGA20OX1-A1	TraesCS4A02G319100	R2-B2	4A:608044433	432	432	144	C/T	ctC/ctT	synonymous	L	-	GA20ox1-A1_m5
TaGA20OX1-A1	TraesCS4A02G319100	R1-B7	4A:608044343	522	-	-	C/T	-	intron	-	-	GA20ox1-A1_m6
TaGA20OX1-A1	TraesCS4A02G319100	R1-H2	4A:608044343	522	-	-	C/T	-	intron	-	-	GA20ox1-A1_m7
TaGA20OX1-A1	TraesCS4A02G319100	R3-A2	4A:608044284	581	-	-	G/A	-	splice acceptor	-	-	GA20ox1-A1_m8	ga20ox1-A1b
TaGA20OX1-A1	TraesCS4A02G319100	R1-B9	4A:608044108	757	658	220	G/A	Ggc/Agc	missense	G/S	deleterious (0)	GA20ox1-A1_m9
TaGA20OX1-A1	TraesCS4A02G319100	R1-D7	4A:608044016	849	750	250	G/A	cgG/cgA	synonymous	R	-	GA20ox1-A1_m10
TaGA20OX1-A1	TraesCS4A02G319100	R1-C2	4A:608043950	915	816	272	C/T	aaC/aaT	synonymous	N	-	GA20ox1-A1_m11
TaGA20OX1-A1	TraesCS4A02G319100	R5-G9	4A:608043905	960	861	287	G/A	agG/agA	synonymous	R	-	GA20ox1-A1_m12
TaGA20OX1-A1	TraesCS4A02G319100	R3-D2	4A:608043887	978	879	293	G/A	ctG/ctA	synonymous	L	-	GA20ox1-A1_m13
TaGA20OX1-A1	TraesCS4A02G319100	R9-F8	4A:608043847	1018	919	307	C/T	Ccg/Tcg	missense	P/S	deleterious (0.01)	GA20ox1-A1_m14
TaGA20OX1-A1	TraesCS4A02G319100	R6-G6	4A:608043755	1110	1011	337	G/A	cgG/cgA	synonymous	R	-	GA20ox1-A1_m15
TaGA20OX1-A1	TraesCS4A02G319100	R1-E12	4A:608043749	1116	1017	339	C/T	gaC/gaT	synonymous	D	-	GA20ox1-A1_m16
TaGA20OX1-B1	TraesCS5B02G560300	R9-C10	5B:706852614	37	37	13	G/A	Ggc/Agc	missense	G/S	tolerated (0.54)	GA20ox1-B1_m1
TaGA20OX1-B1	TraesCS5B02G560300	R2-G5	5B:706852891	314	314	105	C/T	gCg/gTg	missense	A/V	tolerated (0.23)	GA20ox1-B1_m2
TaGA20OX1-B1	TraesCS5B02G560300	R1-C5	5B:706852994	417	417	139	C/T	ccC/ccT	synonymous	P	-	GA20ox1-B1_m3
TaGA20OX1-B1	TraesCS5B02G560300	R1-E7	5B:706853007	430	430	144	C/T	Ctc/Ttc	missense	L/F	tolerated (0.07)	GA20ox1-B1_m4
TaGA20OX1-B1	TraesCS5B02G560300	R2-A6	5B:706853024	447	447	149	C/T	atC/atT	synonymous	I	-	GA20ox1-B1_m5
TaGA20OX1-B1	TraesCS5B02G560300	R9-E12	5B:706853185	608	507	169	C/T	tcC/tcT	synonymous	S	-	GA20ox1-B1_m6
TaGA20OX1-B1	TraesCS5B02G560300	R1-G3	5B:706853315	738	637	213	C/T	Cag/Tag	stop gained	Q/*	-	GA20ox1-B1_m7	ga20ox1-B1b
TaGA20OX1-D1	TraesCS5D02G566200	R5-H8	5D:564587040	91	91	31	C/T	Ccg/Tcg	missense	P/S	tolerated (0.91)	GA20ox1-D1_m1
TaGA20OX1-D1	TraesCS5D02G566200	R3-G8	5D:564587126	177	177	59	G/A	acG/acA	synonymous	T	-	GA20ox1-D1_m2
TaGA20OX1-D1	TraesCS5D02G566200	R9-G3	5D:564587274	325	325	109	C/T	Ccc/Tcc	missense	P/S	tolerated (0.42)	GA20ox1-D1_m3
TaGA20OX1-D1	TraesCS5D02G566200	R5-E12	5D:564587311	362	362	121	G/A	gGc/gAc	missense	G/D	tolerated (0.65)	GA20ox1-D1_m4
TaGA20OX1-D1	TraesCS5D02G566200	R9-F3	5D:564587411	462	462	154	C/T	ggC/ggT	synonymous	G	-	GA20ox1-D1_m5
TaGA20OX1-D1	TraesCS5D02G566200	R6-H2	5D:564587443	494	-	-	G/A	-	intron	-	-	GA20ox1-D1_m6
TaGA20OX1-D1	TraesCS5D02G566200	R6-H9	5D:564587556	607	516	172	C/T	agC/agT	synonymous	S	-	GA20ox1-D1_m7
TaGA20OX1-D1	TraesCS5D02G566200	R4-H9	5D:564587560	611	520	174	C/T	Ctg/Ttg	synonymous	L	-	GA20ox1-D1_m8
TaGA20OX1-D1	TraesCS5D02G566200	R6-E1	5D:564587566	617	526	176	C/T	Ctg/Ttg	synonymous	L	-	GA20ox1-D1_m9
TaGA20OX1-D1	TraesCS5D02G566200	R5-F3	5D:564587600	651	560	187	G/A	gGc/gAc	missense	G/D	deleterious (0.02)	GA20ox1-D1_m10	ga20ox1-D1b
TaGA20OX1-D1	TraesCS5D02G566200	R6-H6	5D:564587609	660	569	190	G/A	cGc/cAc	missense	R/H	deleterious (0.01)	GA20ox1-D1_m11	ga20ox1-D1c
TaGA20OX1-D1	TraesCS5D02G566200	R6-D8	5D:564587775	826	735	245	G/A	acG/acA	synonymous	T	-	GA20ox1-D1_m12
TaGA20OX1-D1	TraesCS5D02G566200	R6-E9	5D:564587775	826	735	245	G/A	acG/acA	synonymous	T	-	GA20ox1-D1_m13
TaGA20OX1-D1	TraesCS5D02G566200	R4-C6	5D:564587807	858	767	256	C/T	gCc/gTc	missense	A/V	tolerated (0.12)	GA20ox1-D1_m14
TaGA20OX1-D1	TraesCS5D02G566200	R2-B3	5D:564587901	952	861	287	G/A	cgG/cgA	synonymous	R	-	GA20ox1-D1_m15
TaGA20OX1-D1	TraesCS5D02G566200	R2-B8	5D:564587901	952	861	287	G/A	cgG/cgA	synonymous	R	-	GA20ox1-D1_m16
TaGA20OX2-A1	TraesCS3A02G406200	R9-D9	3A:650432717	390	390	130	C/T	ctC/ctT	synonymous	L	-	GA20ox2-A1_m1
TaGA20OX2-A1	TraesCS3A02G406200	R7-D4	3A:650432710	397	397	133	G/A	Gcc/Acc	missense	A/T	tolerated (0.09)	GA20ox2-A1_m2
TaGA20OX2-A1	TraesCS3A02G406200	R13-G9	3A:650432702	405	405	135	G/A	gcG/gcA	synonymous	A	-	GA20ox2-A1_m3
TaGA20OX2-A1	TraesCS3A02G406200	R13-A7	3A:650432701	406	406	136	C/T	Cag/Tag	stop gained	Q/*	-	GA20ox2-A1_m4	ga20ox2-A1b
TaGA20OX2-A1	TraesCS3A02G406200	R13-A11	3A:650432695	412	412	138	G/A	Gcc/Acc	missense	A/T	tolerated (0.57)	GA20ox2-A1_m5
TaGA20OX2-A1	TraesCS3A02G406200	R2-A8	3A:650432694	413	413	138	C/T	gCc/gTc	missense	A/V	tolerated (0.35)	GA20ox2-A1_m6
TaGA20OX2-A1	TraesCS3A02G406200	R10-A3	3A:650432687	420	420	140	G/A	gcG/gcA	synonymous	A	-	GA20ox2-A1_m7
TaGA20OX2-A1	TraesCS3A02G406200	R13-G8	3A:650432678	429	429	143	G/A	acG/acA	synonymous	T	-	GA20ox2-A1_m8
TaGA20OX2-A1	TraesCS3A02G406200	R12-G2	3A:650432675	432	432	144	C/T	caC/caT	synonymous	H	-	GA20ox2-A1_m9
TaGA20OX2-A1	TraesCS3A02G406200	R10-F1	3A:650432654	453	453	151	G/A	ggG/ggA	synonymous	G	-	GA20ox2-A1_m10
TaGA20OX2-A1	TraesCS3A02G406200	R12-B1	3A:650432644	463	463	155	G/A	Gac/Aac	missense	D/N	deleterious (0.03)	GA20ox2-A1_m11
TaGA20OX2-A1	TraesCS3A02G406200	R12-E6	3A:650432639	468	468	156	C/T	gaC/gaT	synonymous	D	-	GA20ox2-A1_m12
TaGA20OX2-A1	TraesCS3A02G406200	R17-F3	3A:650432637	470	470	157	C/T	gCc/gTc	missense	A/V	tolerated (0.25)	GA20ox2-A1_m13
TaGA20OX2-A1	TraesCS3A02G406200	R12-D1	3A:650432635	472	472	158	C/T	Ctg/Ttg	synonymous	L	-	GA20ox2-A1_m14
TaGA20OX2-A1	TraesCS3A02G406200	R20-H5	3A:650432623	484	484	162	G/A	Gcg/Acg	missense	A/T	deleterious (0.05)	GA20ox2-A1_m15
TaGA20OX2-A1	TraesCS3A02G406200	R16-A11	3A:650432576	531	531	177	G/A	aaG/aaA	synonymous	K	-	GA20ox2-A1_m16
TaGA20OX2-A1	TraesCS3A02G406200	R20-C2	3A:650432573	534	534	178	G/A	caG/caA	synonymous	Q	-	GA20ox2-A1_m17
TaGA20OX2-A1	TraesCS3A02G406200	R7-C9	3A:650432567	540	540	180	G/A	gcG/gcA	synonymous	A	-	GA20ox2-A1_m18
TaGA20OX2-A1	TraesCS3A02G406200	R13-A5	3A:650432567	540	540	180	G/A	gcG/gcA	synonymous	A	-	GA20ox2-A1_m19
TaGA20OX2-A1	TraesCS3A02G406200	R13-H11	3A:650432565	542	542	181	G/A	cGg/cAg	missense	R/Q	tolerated (1)	GA20ox2-A1_m20
TaGA20OX2-A1	TraesCS3A02G406200	R14-H11	3A:650432565	542	542	181	G/A	cGg/cAg	missense	R/Q	tolerated (1)	GA20ox2-A1_m21
TaGA20OX2-A1	TraesCS3A02G406200	R12-D3	3A:650432557	550	550	184	C/T	Ccg/Tcg	missense	P/S	tolerated (0.28)	GA20ox2-A1_m22
TaGA20OX2-B1	TraesCS3B02G439900	R7-F3	3B:679206447	333	333	111	C/T	ctC/ctT	synonymous	L	-	GA20ox2-B1_m1
TaGA20OX2-B1	TraesCS3B02G439900	R7-G10	3B:679206447	333	333	111	C/T	ctC/ctT	synonymous	L	-	GA20ox2-B1_m2
TaGA20OX2-B1	TraesCS3B02G439900	R20-E1	3B:679206447	333	333	111	C/T	ctC/ctT	synonymous	L	-	GA20ox2-B1_m3
TaGA20OX2-B1	TraesCS3B02G439900	R6-D7	3B:679206445	335	335	112	G/A	cGc/cAc	missense	R/H	tolerated (0.13)	GA20ox2-B1_m4
TaGA20OX2-B1	TraesCS3B02G439900	R7-D3	3B:679206445	335	335	112	G/A	cGc/cAc	missense	R/H	tolerated (0.13)	GA20ox2-B1_m5
TaGA20OX2-B1	TraesCS3B02G439900	R17-H12	3B:679206445	335	335	112	G/A	cGc/cAc	missense	R/H	tolerated (0.13)	GA20ox2-B1_m6
TaGA20OX2-B1	TraesCS3B02G439900	R6-A3	3B:679206444	336	336	112	C/T	cgC/cgT	synonymous	R	-	GA20ox2-B1_m7
TaGA20OX2-B1	TraesCS3B02G439900	R11-G11	3B:679206441	339	339	113	C/T	cgC/cgT	synonymous	R	-	GA20ox2-B1_m8
TaGA20OX2-B1	TraesCS3B02G439900	R18-D6	3B:679206441	339	339	113	C/T	cgC/cgT	synonymous	R	-	GA20ox2-B1_m9
TaGA20OX2-B1	TraesCS3B02G439900	R16-D3	3B:679206433	347	347	116	C/T	gCg/gTg	missense	A/V	tolerated (0.07)	GA20ox2-B1_m10
TaGA20OX2-B1	TraesCS3B02G439900	R11-A5	3B:679206419	361	361	121	G/A	Gcg/Acg	missense	A/T	deleterious (0.02)	GA20ox2-B1_m11
TaGA20OX2-B1	TraesCS3B02G439900	R18-B4	3B:679206414	366	366	122	C/T	tgC/tgT	synonymous	C	-	GA20ox2-B1_m12
TaGA20OX2-B1	TraesCS3B02G439900	R12-E1	3B:679206412	368	368	123	C/T	gCc/gTc	missense	A/V	tolerated (0.29)	GA20ox2-B1_m13
TaGA20OX2-B1	TraesCS3B02G439900	R16-E4	3B:679206390	390	390	130	G/A	gtG/gtA	synonymous	V	-	GA20ox2-B1_m14
TaGA20OX2-B1	TraesCS3B02G439900	R21-C4	3B:679206386	394	394	132	G/A	Ggg/Agg	missense	G/R	deleterious (0)	GA20ox2-B1_m15
TaGA20OX2-B1	TraesCS3B02G439900	R18-B8	3B:679206378	402	402	134	C/T	ggC/ggT	synonymous	G	-	GA20ox2-B1_m16
TaGA20OX2-B1	TraesCS3B02G439900	R13-H6	3B:679206369	411	411	137	C/T	gaC/gaT	synonymous	D	-	GA20ox2-B1_m17
TaGA20OX2-B1	TraesCS3B02G439900	R10-H4	3B:679206366	414	414	138	C/T	acC/acT	synonymous	T	-	GA20ox2-B1_m18
TaGA20OX2-B1	TraesCS3B02G439900	R8-H5	3B:679206362	418	418	140	G/A	Gcg/Acg	missense	A/T	deleterious (0.03)	GA20ox2-B1_m19
TaGA20OX2-B1	TraesCS3B02G439900	R7-G4	3B:679206358	422	422	141	G/A	cGc/cAc	missense	R/H	tolerated (0.15)	GA20ox2-B1_m20
TaGA20OX2-B1	TraesCS3B02G439900	R10-C4	3B:679206320	460	460	154	C/T	Ccg/Tcg	missense	P/S	deleterious (0.01)	GA20ox2-B1_m21
TaGA20OX2-B1	TraesCS3B02G439900	R17-F5	3B:679206299	481	481	161	G/A	Gcg/Acg	missense	A/T	deleterious (0.01)	GA20ox2-B1_m22
TaGA20OX2-B1	TraesCS3B02G439900	R21-F2	3B:679206280	500	500	167	C/T	aCc/aTc	missense	T/I	deleterious (0.02)	GA20ox2-B1_m23
TaGA20OX2-B1	TraesCS3B02G439900	R9-G2	3B:679205928	852	-	-	G/A	-	splice acceptor	-	-	GA20ox2-B1_m24	ga20ox2-B1b
TaGA20OX2-B1	TraesCS3B02G439900	R16-D6	3B:679205774	1006	810	270	G/A	ccG/ccA	synonymous	P	-	GA20ox2-B1_m25
TaGA20OX2-B1	TraesCS3B02G439900	R7-A5	3B:679205743	1037	841	281	G/A	Ggc/Agc	missense	G/S	deleterious (0)	GA20ox2-B1_m26
TaGA20OX2-B1	TraesCS3B02G439900	R12-E4	3B:679205720	1060	864	288	G/A	gcG/gcA	synonymous	A	-	GA20ox2-B1_m27
TaGA20OX2-B1	TraesCS3B02G439900	R16-F4	3B:679205710	1070	874	292	C/T	Ctg/Ttg	synonymous	L	-	GA20ox2-B1_m28
TaGA20OX2-B1	TraesCS3B02G439900	R9-G7a	3B:679205702	1078	882	294	G/A	caG/caA	synonymous	Q	-	GA20ox2-B1_m29
TaGA20OX2-B1	TraesCS3B02G439900	R12-E8	3B:679205702	1078	882	294	G/A	caG/caA	synonymous	Q	-	GA20ox2-B1_m30
TaGA20OX2-B1	TraesCS3B02G439900	R9-G7b	3B:679205681	1099	903	301	G/A	gaG/gaA	synonymous	E	-	GA20ox2-B1_m31
TaGA20OX2-B1	TraesCS3B02G439900	R17-G12	3B:679205677	1103	907	303	C/T	Ctc/Ttc	missense	L/F	tolerated (1)	GA20ox2-B1_m32
TaGA20OX2-B1	TraesCS3B02G439900	R10-F8	3B:679205665	1115	919	307	G/A	Gac/Aac	missense	D/N	deleterious (0.02)	GA20ox2-B1_m33
TaGA20OX2-B1	TraesCS3B02G439900	R18-D6	3B:679205657	1123	927	309	C/T	cgC/cgT	synonymous	R	-	GA20ox2-B1_m34
TaGA20OX2-B1	TraesCS3B02G439900	R6-H5	3B:679205651	1129	933	311	C/T	gtC/gtT	synonymous	V	-	GA20ox2-B1_m35
TaGA20OX2-B1	TraesCS3B02G439900	R16-B8	3B:679204102	2678	1045	349	G/A	Ggg/Agg	missense	G/R	-	GA20ox2-B1_m36
TaGA20OX2-B1	TraesCS3B02G439900	R18-C7	3B:679204099	2681	1048	350	C/T	Cgg/Tgg	missense	R/W	deleterious (0)	GA20ox2-B1_m37
TaGA20OX2-B1	TraesCS3B02G439900	R13-B11	3B:679204097	2683	1050	350	G/A	cgG/cgA	synonymous	R	-	GA20ox2-B1_m38
TaGA20OX2-B1	TraesCS3B02G439900	R8-G10	3B:679204093	2687	1054	352	G/A	Gtg/Atg	missense	V/M	tolerated (0.07)	GA20ox2-B1_m39
TaGA20OX2-B1	TraesCS3B02G439900	R14-C10	3B:679204081	2699	1066	356	C/T	Ctg/Ttg	synonymous	L	-	GA20ox2-B1_m40
TaGA20OX2-B1	TraesCS3B02G439900	R18-E7	3B:679204071	2709	1076	359	G/A	cGc/cAc	missense	R/H	tolerated (0.05)	GA20ox2-B1_m41
TaGA20OX2-B1	TraesCS3B02G439900	R9-B7	3B:679204069	2711	1078	360	G/A	Gag/Aag	missense	E/K	tolerated (0.63)	GA20ox2-B1_m42
TaGA20OX2-B1	TraesCS3B02G439900	R15-B3	3B:679204069	2711	1078	360	G/A	Gag/Aag	missense	E/K	tolerated (0.63)	GA20ox2-B1_m43
TaGA20OX2-B1	TraesCS3B02G439900	R10-H3	3B:679204045	2735	1102	368	G/A	Gcg/Acg	missense	A/T	tolerated (0.41)	GA20ox2-B1_m44
TaGA20OX2-B1	TraesCS3B02G439900	R10-G1	3B:679204034	2746	1113	371	C/T	agC/agT	synonymous	S	-	GA20ox2-B1_m45
TaGA20OX2-B1	TraesCS3B02G439900	R7-D10	3B:679203915	2865	1232	411	C/T	tCc/tTc	missense	S/F	deleterious (0.02)	GA20ox2-B1_m46
TaGA20OX2-D1	TraesCS3D02G401400	R12-D4	3D:515968551	403	403	135	G/A	Gcg/Acg	missense	A/T	tolerated (0.23)	GA20ox2-D1_m1
TaGA20OX2-D1	TraesCS3D02G401400	R19-A5	3D:515968551	403	403	135	G/A	Gcg/Acg	missense	A/T	tolerated (0.23)	GA20ox2-D1_m2
TaGA20OX2-D1	TraesCS3D02G401400	R19-F2	3D:515968551	403	403	135	G/A	Gcg/Acg	missense	A/T	tolerated (0.23)	GA20ox2-D1_m3
TaGA20OX2-D1	TraesCS3D02G401400	R17-D3	3D:515968540	414	414	138	C/T	gcC/gcT	synonymous	A	-	GA20ox2-D1_m4
TaGA20OX2-D1	TraesCS3D02G401400	R17-E4	3D:515968540	414	414	138	C/T	gcC/gcT	synonymous	A	-	GA20ox2-D1_m5
TaGA20OX2-D1	TraesCS3D02G401400	R12-B1	3D:515968539	415	415	139	G/A	Gcg/Acg	missense	A/T	tolerated (0.24)	GA20ox2-D1_m6
TaGA20OX2-D1	TraesCS3D02G401400	R14-H3	3D:515968537	417	417	139	G/A	gcG/gcA	synonymous	A	-	GA20ox2-D1_m7
TaGA20OX2-D1	TraesCS3D02G401400	R6-A11	3D:515968534	420	420	140	G/A	gcG/gcA	synonymous	A	-	GA20ox2-D1_m8
TaGA20OX2-D1	TraesCS3D02G401400	R9-A5	3D:515968529	425	425	142	C/T	gCc/gTc	missense	A/V	tolerated (0.32)	GA20ox2-D1_m9
TaGA20OX2-D1	TraesCS3D02G401400	R17-E10	3D:515968507	447	447	149	G/A	gtG/gtA	synonymous	V	-	GA20ox2-D1_m10
TaGA20OX2-D1	TraesCS3D02G401400	R14-B11	3D:515968502	452	452	151	G/A	gGg/gAg	missense	G/E	deleterious (0.01)	GA20ox2-D1_m11
TaGA20OX2-D1	TraesCS3D02G401400	R8-A7	3D:515968500	454	454	152	C/T	Cac/Tac	missense	H/Y	deleterious (0)	GA20ox2-D1_m12	ga20ox2-D1b
TaGA20OX2-D1	TraesCS3D02G401400	R14-F11	3D:515968485	469	469	157	G/A	Gcc/Acc	missense	A/T	tolerated (0.53)	GA20ox2-D1_m13
TaGA20OX2-D1	TraesCS3D02G401400	R6-E10	3D:515968476	478	478	160	C/T	Cgc/Tgc	missense	R/C	deleterious (0.01)	GA20ox2-D1_m14
TaGA20OX2-D1	TraesCS3D02G401400	R11-D1	3D:515968476	478	478	160	C/T	Cgc/Tgc	missense	R/C	deleterious (0.01)	GA20ox2-D1_m15
TaGA20OX2-D1	TraesCS3D02G401400	R9-H3	3D:515968472	482	482	161	C/T	gCg/gTg	missense	A/V	tolerated (0.27)	GA20ox2-D1_m16
TaGA20OX2-D1	TraesCS3D02G401400	R9-B6	3D:515968460	494	494	165	G/A	gGc/gAc	missense	G/D	tolerated (0.21)	GA20ox2-D1_m17
TaGA20OX2-D1	TraesCS3D02G401400	R19-B2	3D:515968460	494	494	165	G/A	gGc/gAc	missense	G/D	tolerated (0.21)	GA20ox2-D1_m18
TaGA20OX2-D1	TraesCS3D02G401400	R20-B5	3D:515968460	494	494	165	G/A	gGc/gAc	missense	G/D	tolerated (0.21)	GA20ox2-D1_m19
TaGA20OX2-D1	TraesCS3D02G401400	R18-B10	3D:515968450	504	504	168	C/T	ggC/ggT	synonymous	G	-	GA20ox2-D1_m20
TaGA20OX2-D1	TraesCS3D02G401400	R18-E6	3D:515968450	504	504	168	C/T	ggC/ggT	synonymous	G	-	GA20ox2-D1_m21
TaGA20OX2-D1	TraesCS3D02G401400	R6-A12	3D:515968435	519	519	173	G/A	ccG/ccA	synonymous	P	-	GA20ox2-D1_m22
TaGA20OX2-D1	TraesCS3D02G401400	R7-F9	3D:515968435	519	519	173	G/A	ccG/ccA	synonymous	P	-	GA20ox2-D1_m23
TaGA20OX2-D1	TraesCS3D02G401400	R7-F11	3D:515968432	522	522	174	G/A	ctG/ctA	synonymous	L	-	GA20ox2-D1_m24
TaGA20OX2-D1	TraesCS3D02G401400	R7-A3	3D:515968428	526	526	176	G/A	Gag/Aag	missense	E/K	tolerated (0.28)	GA20ox2-D1_m25
TaGA20OX2-D1	TraesCS3D02G401400	R7-C12	3D:515968428	526	526	176	G/A	Gag/Aag	missense	E/K	tolerated (0.28)	GA20ox2-D1_m26
TaGA20OX2-D1	TraesCS3D02G401400	R13-A12	3D:515968420	534	534	178	G/A	caG/caA	synonymous	Q	-	GA20ox2-D1_m27
TaGA20OX2-D1	TraesCS3D02G401400	R12-F12	3D:515968418	536	536	179	G/A	cGc/cAc	missense	R/H	deleterious (0)	GA20ox2-D1_m28
TaGA20OX2-D1	TraesCS3D02G401400	R8-G6	3D:515968409	545	545	182	G/A	cGc/cAc	missense	R/H	deleterious (0)	GA20ox2-D1_m29
TaGA20OX2-D1	TraesCS3D02G401400	R11-B1	3D:515968399	555	555	185	G/A	ggG/ggA	synonymous	G	-	GA20ox2-D1_m30
TaGA20OX2-D1	TraesCS3D02G401400	R17-G10	3D:515968397	557	557	186	C/T	aCc/aTc	missense	T/I	tolerated (0.05)	GA20ox2-D1_m31
TaGA20OX2-D1	TraesCS3D02G401400	R12-F6	3D:515968377	577	577	193	G/A	Gcg/Acg	missense	A/T	tolerated (0.05)	GA20ox2-D1_m32
TaGA20OX2-D1	TraesCS3D02G401400	R13-E6	3D:515968242	712	712	238	G/A	Ggg/Agg	missense	G/R	deleterious (0.01)	GA20ox2-D1_m33
TaGA20OX2-D1	TraesCS3D02G401400	R17-E11	3D:515968215	739	-	-	C/T	-	intron	-	-	GA20ox2-D1_m34
TaGA20OX2-D1	TraesCS3D02G401400	R13-H3	3D:515967890	1064	877	293	C/T	Ccg/Tcg	missense	P/S	tolerated (0.09)	GA20ox2-D1_m35
TaGA20OX2-D1	TraesCS3D02G401400	R10-B10	3D:515967887	1067	880	294	G/A	Gag/Aag	missense	E/K	tolerated (0.11)	GA20ox2-D1_m36
TaGA20OX2-D1	TraesCS3D02G401400	R17-H9	3D:515967841	1113	926	309	C/T	aCc/aTc	missense	T/I	deleterious (0)	GA20ox2-D1_m37
TaGA20OX2-D1	TraesCS3D02G401400	R14-B11	3D:515967821	1133	946	316	G/A	Gtg/Atg	missense	V/M	deleterious (0)	GA20ox2-D1_m38
TaGA20OX2-D1	TraesCS3D02G401400	R17-G8	3D:515967814	1140	953	318	G/A	gGg/gAg	missense	G/E	deleterious (0)	GA20ox2-D1_m39	ga20ox2-D1c
TaGA20OX2-D1	TraesCS3D02G401400	R17-E11	3D:515967813	1141	954	318	G/A	ggG/ggA	synonymous	G	-	GA20ox2-D1_m40
TaGA20OX2-D1	TraesCS3D02G401400	R9-B6	3D:515967781	1173	986	329	C/T	cCc/cTc	missense	P/L	tolerated (0.07)	GA20ox2-D1_m41
TaGA20OX2-D1	TraesCS3D02G401400	R16-B7	3D:515967775	1179	992	331	G/A	cGc/cAc	missense	R/H	deleterious (0.02)	GA20ox2-D1_m42
TaGA20OX2-D1	TraesCS3D02G401400	R17-H8	3D:515966116	2838	1076	359	G/A	cGc/cAc	missense	R/H	deleterious (0)	GA20ox2-D1_m43	ga20ox2-D1d
TaGA20OX2-D1	TraesCS3D02G401400	R13-B7	3D:515966086	2868	1106	369	G/A	cGg/cAg	missense	R/Q	deleterious (0.01)	GA20ox2-D1_m44
TaGA20OX2-D1	TraesCS3D02G401400	R7-F6	3D:515966063	2891	1129	377	C/T	Ccg/Tcg	missense	P/S	deleterious (0)	GA20ox2-D1_m45
TaGA20OX2-D1	TraesCS3D02G401400	R4-G8	3D:515966059	2895	1133	378	G/A	cGc/cAc	missense	R/H	deleterious (0.04)	GA20ox2-D1_m46
TaGA20OX2-D1	TraesCS3D02G401400	R6-B5	3D:515966050	2904	1142	381	G/A	cGc/cAc	missense	R/H	deleterious (0)	GA20ox2-D1_m47
TaGA20OX2-D1	TraesCS3D02G401400	R18-D9	3D:515966040	2914	1152	384	G/A	cgG/cgA	synonymous	R	-	GA20ox2-D1_m48
TaGA20OX2-D1	TraesCS3D02G401400	R10-H6	3D:515966037	2917	1155	385	G/A	ccG/ccA	synonymous	P	-	GA20ox2-D1_m49
TaGA20OX2-D1	TraesCS3D02G401400	R13-G12	3D:515966037	2917	1155	385	G/A	ccG/ccA	synonymous	P	-	GA20ox2-D1_m50
TaGA20OX2-D1	TraesCS3D02G401400	R7-C8	3D:515966036	2918	1156	386	C/T	Ccg/Tcg	missense	P/S	deleterious (0.01)	GA20ox2-D1_m51
TaGA20OX2-D1	TraesCS3D02G401400	R17-G1	3D:515966016	2938	1176	392	G/A	ccG/ccA	synonymous	P	-	GA20ox2-D1_m52
TaGA20OX2-D1	TraesCS3D02G401400	R15-H9	3D:515966013	2941	1179	393	G/A	cgG/cgA	synonymous	R	-	GA20ox2-D1_m53
TaGA20OX2-D1	TraesCS3D02G401400	R10-A2	3D:515966005	2949	1187	396	C/T	cCg/cTg	missense	P/L	deleterious (0.02)	GA20ox2-D1_m54
TaGA20OX2-D1	TraesCS3D02G401400	R9-D12	3D:515965996	2958	1196	399	C/T	aCc/aTc	missense	T/I	deleterious (0)	GA20ox2-D1_m55
TaGA20OX2-D1	TraesCS3D02G401400	R21-A7	3D:515965996	2958	1196	399	C/T	aCc/aTc	missense	T/I	deleterious (0)	GA20ox2-D1_m56
TaGA20OX2-D1	TraesCS3D02G401400	R10-G11	3D:515965968	2986	1224	408	G/A	caG/caA	synonymous	Q	-	GA20ox2-D1_m57
TaGA20OX2-D1	TraesCS3D02G401400	R8-A8	3D:515965956	2998	1236	412	C/T	cgC/cgT	synonymous	R	-	GA20ox2-D1_m58

## Sheet: Table_S4
Table S4: Analysis of spliced and un-spliced GA20OX1 and GA20OX2 transcripts in ga20ox1-A1b and ga20ox2-B1b mutants.
GA20OX1-A1	Number of mapped reads		Percentage of mapped reads
	Wild-type	GA20OX1-A1b	Wild-type	GA20OX1-A1b
Unspliced	2721	14903	7	18
Correctly Spliced	33767	6768	89	8
Spliced+1	1322	30455	4	37
Spliced+4	51	29880	0	37
Mapped Reads	37861	82006	100	100
GA20OX1-B1	Number of mapped reads		Percentage of mapped reads
	Wild-type	GA20OX1-A1b	Wild-type	GA20OX1-A1b
Unspliced	2726	8405	6	7
Correctly Spliced	43620	108277	94	93
Mapped Reads	46346	116682	100	100
GA20OX1-D1	Number of mapped reads		Percentage of mapped reads
	Wild-type	GA20OX1-A1b	Wild-type	GA20OX1-A1b
Unspliced	1288	4211	6	7
Correctly Spliced	21539	56819	94	93
Mapped Reads	22827	61030	100	100
GA20OX2-A1	Number of mapped reads		Percentage of mapped reads
	Wild-type	GA20OX2-B1b	Wild-type	GA20OX2-B1b
Unspliced	0	10	7	65
Correctly Spliced	367	140	93	35
Mapped Reads	895	294	100	100
GA20OX2-B1	Number of mapped reads		Percentage of mapped reads
	Wild-type	GA20OX2-B1b	Wild-type	GA20OX2-B1b
Unspliced	756	37753	1	62
Correctly Spliced	86069	9337	99	8
Spliced+1	1258	15607	0	25
Spliced+2	77	1832	0	0
Spliced+3	146	1165	0	0
Spliced+13	600	3807	0	5
Mapped Reads	366409	88570	100	100
GA20OX2-D1	Number of mapped reads		Percentage of mapped reads
Allele	Wild-type	GA20OX2-B1b	Wild-type	GA20OX2-B1b
Unspliced	15462	675	2	0
Correctly Spliced	659100	158320	98	100
Mapped Reads	674562	158995	100	100

## Sheet: Table_S5
Table S5: Segregation ratios of GA20OX1 and GA20OX2 mutant alleles.
Allele	Gene ID (IWGSC v1.1)	Parental genotype	HH(obs)	Hh(obs)	hh(obs)	h:H ratio	p(Chi^2)	Variance from expected h transmission
ga20ox1-A1b	TraesCS4A02G319100	BC5F1	148	248	74	0.727941	4.24312e-06	-0.157447
ga20ox1-B1b	TraesCS5B02G560300	BC5F1	144	238	88	0.787072	0.00121789	-0.119149
ga20ox1-D1b	TraesCS5D02G566200	BC5F1	146	216	108	0.850394	0.00996665	-0.0808511
ga20ox2-A1b	TraesCS3A02G406200	BC4F1	427	694	275	0.803618	6.34467e-08	-0.108883
ga20ox2-B1b	TraesCS3B02G439900	BC4F1	446	689	268	0.774826	1.24617e-10	-0.126871
ga20ox2-D1b	TraesCS3D02G401400	BC4F1	162	213	92	0.739292	4.58697e-06	-0.149893
ga20ox2-D1c	TraesCS3D02G401400	BC4F1	135	249	82	0.795761	0.000803439	-0.113734
ga20ox2-D2d	TraesCS3D02G401400	BC4F1	134	245	90	0.82846	0.0100711	-0.0938166
Shaded values are outside the expected range (P < 0.05)

## Sheet: Table_S6
Table S6: Height and heading date data from GA20OX1 and GA20OX2 wild-type and triple mutants in glasshouse conditions.
Genotype	Mean height	Height reduction (%)	P-value	Mean days to heading	Heading date delay (days)	P-value
GA20OX1 (W)	863.1 ± 11.5			44.1 ± 0.7
ga20ox1 (M)	764.5 ± 14.6	11.4	1.40126e-05	46.9 ± 0.6	2.9	0.00710392
GA20OX2(b) (W)	865.9 ± 13.1			44.9 ± 0.6
ga20ox2(b) (M)	761.7 ± 8.8	12	7.31669e-07	48.2 ± 0.8	3.3	0.00208216
GA20OX2(c) (W)	849.3 ± 17.3			46.1 ± 0.8
ga20ox2(c) (M)	774.9 ± 13.8	8.8	0.00364025	46.4 ± 0.6	0.3	0.769706
GA20OX2(d) (W)	847.3 ± 20.6			45.0 ± 0.9
ga20ox2(d) (M)	800.9 ± 24.1	5.5	0.160499	45.7 ± 0.6	0.7	0.50822
Shaded values are significantly different from the wild-type segregant (P < 0.05)
W: segregating wild-type
M: triple mutant

## Sheet: Table_S7
Table S7: Height data from GA20OX1 and GA20OX2 wild-type, double and triple mutants in glasshouse conditions.
	GA20OX1			GA20OX2
Genotype	n	Mean height (mm)	Group*	n	Mean height (mm)	Group*
AABBDD	30	904 ± 10.4	A	8	765 ± 13.0	A
aabbDD	30	818 ± 10.9	BC	6	738 ± 12.3	AB
aaBBdd	12	876.7 ± 12.5	AB	6	659 ± 14.1	C
AAbbdd	6	823.3 ± 18.6	C	6	678 ± 14.8	BC
aabbdd	36	801.4 ± 4.1	C	19	671.4 ± 10.5	C
Genotypes sharing the same letter signify no significant difference (P > 0.05) from Tukey's HSD test.

## Sheet: Table_S8
Table S8: Height and heading date data from GA20OX1 and GA20OX2 wild-type and triple mutant genotypes grown in the field in spring 2020.
Genotype	Stream	Days to heading	Ttest	Plot height (mm)	Ttest	% reduction in height
	-	52.8 ± 0.4		779.2 ± 8.7
Rht-D1b	-	54.3 ± 0.3	0.0158528	760.0 ± 13.8	1.49525e-05	17.9
GA20OX1 WT	1	52.3 ± 0.3		794.2 ± 18.6
ga20ox1	1	52.7 ± 0.7	0.685598	770.8 ± 15.4	0.315508
GA20OX1 WT	2	52.7 ± 0.7		771.7 ± 8.7
ga20ox1	2	54.3 ± 0.3	0.273893	725.0 ± 15.3	0.188062
GA20OX1 WT	3	52.0 ± 0.0		784.2 ± 6.6
ga20ox1	3	54.0 ± 0.6	0.0741799	751.9 ± 10.1	0.0722517
GA20OX1 WT	Combined	52.6 ± 0.3		772.5 ± 8.8
ga20ox1	Combined	53.7 ± 0.4	0.0332921	609.2 ± 21.0	0.0187685	4.1
GA20OX2(b) WT	1	53.7 ± 0.3		799.2 ± 4.4
ga20ox2(b)	1	54.7 ± 0.3	0.101192	635.8 ± 6.8	0.0080937
GA20OX2(b) WT	2	54.0 ± 0.0		749.2 ± 12.3
ga20ox2(b)	2	54.7 ± 0.7	0.42265	590.8 ± 6.0	0.000112552
GA20OX2(b) WT	3	53.7 ± 0.3		773.6 ± 8.5
ga20ox2(b)	3	54.7 ± 0.3	0.101192	611.9 ± 9.3	0.00159968
GA20OX2(b) WT	Combined	53.8 ± 0.1		785.0 ± 10.9
ga20ox2(b)	Combined	54.7 ± 0.2	0.00673369	540.0 ± 8.8	8.6677e-10	20.9
GA20OX2(c) WT	1	54.0 ± 0.0		751.7 ± 12.0
ga20ox2(c)	1	56.0 ± 0.0	-	504.2 ± 3.6	8.54217e-05
GA20OX2(c) WT	2	53.0 ± 0.6		768.3 ± 10.4
ga20ox2(c)	2	56.0 ± 0.0	0.0350987	522.1 ± 9.1	0.00112309
GA20OX2(c) WT	Combined	53.5 ± 0.3		778.3 ± 24.6
ga20ox2(c)	Combined	56.0 ± 0.0	0.000746124	569.2 ± 3.0	8.28772e-09	32.1
GA20OX2(d) WT	1	53.3 ± 0.7		750.0 ± 12.2
ga20ox2(d)	1	56.0 ± 0.0	0.057191	508.3 ± 8.8	0.0125244
GA20OX2(d) WT	2	52.0 ± 0.0		767.0 ± 14.5
ga20ox2(d)	2	55.0 ± 0.6	0.125666	547.5 ± 12.5	0.0232194
GA20OX2(d) WT	Combined	52.8 ± 0.4		776.7 ± 7.0
ga20ox2(d)	Combined	55.6 ± 0.4	0.00234824	637.5 ± 7.6	2.93682e-06	29.8

## Sheet: Table_S9
Table S9: Ear and internode lengths from GA20OX1 and GA20OX2 wild-type and triple mutant genotypes grown in the field in spring 2021.
Genotype	Ear	% reduction	Ttest	Peduncle	% reduction	Ttest	P-1 internode	% reduction	Ttest	P-2 internode	% reduction	Ttest	P-3 internode	% reduction	Ttest	P-4 internode	% reduction	Ttest
GA20OX1 WT	79.4 ± 1.21			320.3 ± 3.2			194.6 ± 3.0			101.2 ± 3.9			48.8 ± 8.8			14.0 ± 2.8
ga20ox1	78.2 ± 0.8	1.48055	0.452995	311.6 ± 2.9	2.72802	0.0874981	200.0 ± 3.1	-2.7685	0.254923	102.2 ± 4.8	-0.938503	0.883571	46.5 ± 7.5	4.63315	0.851446	12.4 ± 4.7	11.1607	0.784702
GA20OX2(b) WT	81.7 ± 0.8			323.1 ± 3.2			197.2 ± 6.1			108.0 ± 1.5			51.2 ± 3.1			13.3 ± 5.3
ga20ox2(b)	78.4 ± 0.6	4.1297	0.0195607	272.9 ± 3.9	15.5397	6.96834e-05	171.2 ± 2.4	13.1926	0.0169109	94.2 ± 3.3	12.8428	0.0164781	36.6 ± 5.9	28.4844	0.0863786	7.4 ± 4.5	44.3125	0.431725
GA20OX2(c) WT	81.0 ± 1.1			327.3 ± 3.4			203.0 ± 6.0			107.2 ± 1.3			58.4 ± 2.7			13.1 ± 2.5
ga20ox2(c)	81.2 ± 0.7	-0.278035	0.869895	254.5 ± 3.4	22.2439	5.11834e-06	158.4 ± 2.8	21.9485	0.00210362	83.7 ± 3.1	21.9475	0.00213511	31.3 ± 4.4	46.3132	0.0032295	3.1 ± 3.1	76.0727	0.0501225
Highlighted cell indicates signifcant difference between wild-type and triple mutant (P < 0.05)

[truncated: 1 more sheets: Table_S10]
